# Supplementary material for: “Organ-in-a-Column” Coupled On-line with Liquid Chromatography-Mass Spectrometry
Source: Anal Chem. 2022 Dec 9;94(50):17677–84. doi: 10.1021/acs.analchem.2c04530 (PMC9773175; doi:10.1021/acs.analchem.2c04530)
Supplement: Supplementary file 2 — ac2c04530_si_002.zip [file ac2c04530_si_002.zip]

Archive with 1 entries (1 files):
- 3D-files/3 mL syringe cooler.STL
